# Supplementary material for: The relationship between blood pressure and cognitive decline differs by race
Source: Gerontologist. 2025 Sep 10;65(12):gnaf189. doi: 10.1093/geront/gnaf189 (PMC12681357; doi:10.1093/geront/gnaf189)
Supplement: gnaf189_Supplementary_Data [file gnaf189_supplementary_data.zip]

Archive with 1 entries (1 files):
- Oliver et al. Suppl.docx
